# Supplementary material for: Ubiquitin Ligase Gene OsPUB57 Negatively Regulates Rice Blast Resistance
Source: Plants (Basel). 2025 Mar 1;14(5):758. doi: 10.3390/plants14050758 (PMC11901467; doi:10.3390/plants14050758)
Supplement: Supplementary file 1 [file plants-14-00758-s001.zip]

Archive with 1 entries (1 files):
- plants-3397166-supplementary.pdf
